# Supplementary material for: Chloroplast genomic insights into adaptive evolution and rapid radiation in the genus Passiflora (Passifloraceae)
Source: BMC Plant Biol. 2025 Feb 13;25:192. doi: 10.1186/s12870-025-06210-9 (PMC11823247; doi:10.1186/s12870-025-06210-9)
Supplement: Supplementary file 3 — Supplementary Material 3. [file 12870_2025_6210_MOESM3_ESM.xlsx]

## Sheet: positive_selection_results
Supplementary Table 2. Comparative analysis of gene evolution in Passiflora cp genes based on likelihood ratio tests. The table includes log-likelihood values under models M0 through M8, likelihood ratio test results comparing model pairs M1 vs M2 and M7 vs M8, their associated p-values, and indications of positive selection
Gene	lnL M0	lnL M1	lnL M2	lnL M7	lnL M8	LRT M1 vs M2	p_value M1 vs M2	Positive selection M1 vs M2	LRT M7 vs M8	p_value M7 vs M8	Positive selection M7 vs M8
atpA	-5585.97	-5416.73	-5370.33	-5418.5	-5369.57	92.8014	7.05409e-21	True	97.8534	5.64151e-22	True
atpB	-4784.66	-4654.33	-4615.15	-4661.21	-4615.2	78.367	9.61217e-18	True	92.0205	1.04231e-20	True
atpE	-1199.61	-1191.9	-1188.32	-1193.52	-1188.36	7.14664	0.0280625	True	10.3247	0.0057282	True
atpF	-2977.14	-2936.76	-2905.98	-2941	-2905.79	61.5627	4.2838e-14	True	70.4129	5.12901e-16	True
atpH	-576.942	-557.533	-553.347	-559.587	-553.374	8.37343	0.0151961	True	12.4247	0.00200452	True
atpI	-1885.09	-1875.06	-1874.83	-1874.71	-1873.69	0.45062	0.798269	False	2.04765	0.359219	False
ccsA	-3520.96	-3482.99	-3446.12	-3484.59	-3446.21	73.7436	9.70016e-17	True	76.7564	2.15065e-17	True
cemA	-3061.12	-3023.01	-3015.15	-3026.68	-3015.7	15.7116	0.000387506	True	21.9485	1.71374e-05	True
clpP	-1308.23	-1268.41	-1182.64	-1268.96	-1182.9	171.551	5.59947e-38	True	172.115	4.22377e-38	True
matK	-7399.18	-7323.25	-7317.63	-7326.69	-7315.06	11.2322	0.00363889	True	23.2643	8.87598e-06	True
ndhA	-3567.36	-3537.71	-3525.41	-3541.36	-3526.71	24.6076	4.53451e-06	True	29.3072	4.32527e-07	True
ndhB	-2504.4	-2501.67	-2500.56	-2501.7	-2500.56	2.21284	0.330741	False	2.28835	0.318487	False
ndhC	-1097.79	-1081.12	-1076.28	-1082.85	-1076.08	9.67144	0.00794097	True	13.5424	0.00114631	True
ndhD	-5542.3	-5501.29	-5501.29	-5500.08	-5498.39	0	1	False	3.37555	0.184931	False
ndhE	-1013.36	-1007.41	-1006.12	-1007.94	-1005.48	2.56936	0.276739	False	4.92989	0.0850137	False
ndhF	-11780.5	-11525.5	-11508	-11533.8	-11502.1	35.0813	2.41103e-08	True	63.4097	1.70125e-14	True
ndhG	-2006.08	-1981.33	-1981.33	-1980.81	-1980.18	0	1	False	1.24881	0.535579	False
ndhH	-4219.2	-4166.4	-4166.4	-4157.32	-4155.74	0.01552	0.99227	False	3.14709	0.207309	False
ndhI	-1772.68	-1751.12	-1746.85	-1752.36	-1743.41	8.55153	0.0139014	True	17.8981	0.000129863	True
ndhJ	-1244.08	-1238.7	-1238.7	-1238.68	-1238.38	0	1	False	0.595028	0.742662	False
ndhK	-2067.76	-2009.24	-2001.38	-2009.59	-2000.73	15.7145	0.000386933	True	17.7147	0.000142329	True
petA	-3080.8	-3048.97	-3039.64	-3053.94	-3039.92	18.6723	8.81769e-05	True	28.0388	8.15551e-07	True
petB	-1797.63	-1793.01	-1793.01	-1791.25	-1791.25	-1e-05	1	False	-0.000648	1	False
petD	-1317.82	-1297.95	-1297.5	-1299.23	-1297.62	0.911818	0.633872	False	3.21042	0.200848	False
petG	-217.778	-217.779	-217.779	-217.786	-217.786	0.000132	0.999934	False	-0.00013	1	False
petL	-339.165	-330.531	-325.359	-331.524	-325.598	10.3441	0.00567301	True	11.852	0.00266919	True
petN	-185.73	-185.731	-185.731	-185.737	-185.737	6e-05	0.99997	False	-6e-05	1	False
psaA	-5559.23	-5526.81	-5525.83	-5529.76	-5525.83	1.95392	0.376454	False	7.84966	0.0197455	True
psaB	-5235.01	-5221.98	-5221.91	-5224.33	-5222	0.135362	0.934559	False	4.67872	0.0963895	False
psaC	-654.878	-653.599	-653.599	-653.71	-653.606	0	1	False	0.207638	0.901388	False
psaI	-430.386	-426.172	-425.899	-426.922	-425.913	0.546214	0.761011	False	2.01661	0.364836	False
psaJ	-411.407	-405.164	-404.4	-405.197	-404.406	1.52894	0.46558	False	1.5826	0.453254	False
psbA	-2919.08	-2879.22	-2869.44	-2886.54	-2868.21	19.5611	5.65411e-05	True	36.6751	1.08667e-08	True
psbB	-3979.2	-3969.14	-3969.09	-3970.42	-3968.57	0.099734	0.951356	False	3.70156	0.157114	False
psbC	-3421.72	-3405.44	-3405.42	-3406.65	-3405.42	0.052948	0.973873	False	2.45997	0.292297	False
psbD	-2204.36	-2204.37	-2204.37	-2204.38	-2204.38	0.00177	0.999115	False	-0.00176	1	False
psbE	-453.086	-449.24	-449.08	-449.295	-449.08	0.318598	0.852741	False	0.428642	0.807089	False
psbF	-221.082	-219.596	-219.521	-219.613	-219.521	0.149298	0.928069	False	0.183046	0.91254	False
psbH	-630.903	-624.988	-624.868	-626.709	-624.9	0.239546	0.887122	False	3.61789	0.163827	False
psbI	-200.818	-198.753	-197.965	-199.108	-197.979	1.57529	0.454916	False	2.25849	0.323278	False
psbJ	-258.352	-252.245	-252.136	-252.269	-252.136	0.217976	0.896741	False	0.265296	0.875773	False
psbK	-638.382	-628.374	-628.255	-628.237	-627.988	0.237852	0.887874	False	0.497214	0.779886	False
psbL	-220.156	-220.157	-220.157	-220.175	-220.175	0.00056	0.99972	False	-0.000692	1	False
psbM	-209.74	-209.742	-209.741	-209.743	-209.744	0.0001	0.99995	False	-0.0001	1	False
psbN	-291.213	-291.215	-291.215	-291.231	-291.232	0.00016	0.99992	False	-0.00084	1	False
psbT	-199.181	-197.356	-197.356	-197.35	-197.35	0	1	False	-0.000186	1	False
psbZ	-390.653	-390.655	-390.655	-390.672	-390.672	0.000198	0.999901	False	-0.000198	1	False
rbcL	-6047.06	-5766.38	-5737.17	-5763.64	-5733.63	58.4217	2.06015e-13	True	60.0102	9.30987e-14	True
rpl14	-1774.08	-1743.03	-1738.66	-1745.89	-1738.1	8.75221	0.0125743	True	15.5898	0.000411828	True
rpl16	-1462.39	-1444.68	-1444.45	-1446.49	-1444.45	0.467964	0.791376	False	4.06555	0.130971	False
rpl2	-2432.51	-2389.4	-2363.21	-2389.53	-2363.22	52.3639	4.25916e-12	True	52.6264	3.7353e-12	True
rpl23	-1043.59	-1020.17	-1002.65	-1021.26	-1002.72	35.0255	2.4792e-08	True	37.0813	8.86937e-09	True
rpl33	-778.159	-762.103	-761.542	-762.541	-761.15	1.12083	0.570972	False	2.78127	0.248917	False
rpl36	-486.042	-474.177	-474.169	-474.508	-474.111	0.015452	0.992304	False	0.792396	0.672873	False
rpoB	-13653.1	-13348.8	-13232.6	-13365.7	-13234.7	232.415	3.40213e-51	True	262.024	1.26551e-57	True
rpoC1	-9360.37	-9121.14	-9038.99	-9133.98	-9040.56	164.29	2.11288e-36	True	186.842	2.67833e-41	True
rpoC2	-17639.9	-17383.5	-17288.2	-17402	-17291.5	190.605	4.07971e-42	True	221.021	1.01356e-48	True
rps11	-2514.19	-2454.71	-2432.25	-2459.26	-2434.11	44.91	1.76975e-10	True	50.2929	1.19957e-11	True
rps12	-822.421	-784.17	-711.244	-785.605	-711.256	145.851	2.13264e-32	True	148.697	5.13904e-33	True
rps14	-1148.84	-1115.54	-1089.43	-1116.94	-1089.67	52.2172	4.58324e-12	True	54.5419	1.4334e-12	True
rps15	-1580.59	-1533.14	-1516.29	-1537.11	-1516.8	33.7064	4.79466e-08	True	40.6101	1.51927e-09	True
rps19	-978.313	-959.593	-950.495	-961.048	-950.799	18.1945	0.000111975	True	20.4983	3.53872e-05	True
rps2	-3430.66	-3380.32	-3366.54	-3385.14	-3367.61	27.5518	1.0404e-06	True	35.0602	2.43653e-08	True
rps3	-3271.36	-3197.07	-3163.4	-3199.09	-3164.16	67.3338	2.39135e-15	True	69.867	6.73866e-16	True
rps4	-2631.49	-2550.39	-2516.63	-2551.77	-2516.87	67.5275	2.1706e-15	True	69.8158	6.91332e-16	True
rps8	-1749.61	-1734.48	-1732.08	-1735	-1731.07	4.80542	0.0904723	False	7.87057	0.0195401	True
ycf3	-1175.88	-1172.31	-1172.31	-1171.54	-1171.54	0	1	False	-4.4e-05	1	False
ycf4	-2502.65	-2492.7	-2464.3	-2494.91	-2464.36	56.7858	4.66797e-13	True	61.1124	5.3656e-14	True
